# Supplementary material for: A cool climate perspective on grapevine breeding: climate change and sustainability are driving forces for changing varieties in a traditional market
Source: Theor Appl Genet. 2022 Apr 7;135(11):3947–60. doi: 10.1007/s00122-022-04077-0 (PMC9729149; doi:10.1007/s00122-022-04077-0)
Supplement: Supplementary file 2 — Supplementary file2 (XLSX 11 kb) [file 122_2022_4077_MOESM2_ESM.xlsx]

## Sheet: Tabelle1
Resistance locus	SSR marker	Primer sequences (FW+RV)	References
Run1 + Rpv1	Sc34_8	TGGTTGCATCCCACTAAACA	Li et al., 2013
		ACTTTGGGTTCTTGGGCTTT
	Sc35_2	CCACACCAAAATTCCCAGAT	Li et al., 2013
		CAATCATCCATTGCCACCTT
Rpv3.1	InDel-25,941	GAAWTATTCTAAATGATACGAGGCATG	Foria et al., 2018
		TGTCTTGGTCTTTCTTGGTAATGA
	InDel-26,032	TTGGATATATGCATAATGTCACAGAC	Foria et al., 2018; Röckel et al., 2021
		TTTCCTCATTTTCGACTATGCTTT
Rpv3.2	InDel-25,941	GAAWTATTCTAAATGATACGAGGCATG	Foria et al., 2018
		TGTCTTGGTCTTTCTTGGTAATGA
	UDV-737	TTTGCATGCGATACCTGAAG	Di Gaspero et al., 2012
		TCCTGCAGCTGTTGACGATA
Rpv3.3	Gf18-01	TCTCATGTTATGCCTTGGTTTG	Schwander et al. 2012 and this study
		TGATGTTTCGGTAGATCCTCCT
	UDV-737	TTTGCATGCGATACCTGAAG	Di Gaspero et al., 2012; Vezzulli et al., 2019
		TCCTGCAGCTGTTGACGATA
Rpv10	Gf09-46	GAGAGATTTGAGGGATTGTTGG	Schwander et al., 2012
		ATCCACGTTTGTAGCCTTTTGT
	Gf09-48	TCTGGAAAGCACAGTAGAGAAGTG	Schwander et al., 2012
		ATGGAAGGAACCAATGCTAAGA
Rpv12	UDV-343	TCTCAATCGGGGATCTCAAG	Venuti et al., 2013; Röckel et al., 2021
		TCATGGCTGCAAAGGACATA
	UDV-370 / Sc36_7	TGGTTGAGCACAGTTCTTGG	Venuti et al., 2013; Röckel et al., 2021
		CAGAAAGCCCTGATCTCCTG
Ren1	Sc175_1	GTCAAAAAGGGTGGGGATTT	Coleman et al., 2009; Röckel et al.,2021
		ATCCATAGCTGGGGAGTGTG
	Sc47_18	GCTTAGAATACTGGAAAATGTTATGA	Coleman et al., 2009; Röckel et al.,2021
		CCCAATTCTCAACCAAGCTC
Ren3	ScORGF15-02	TCAGAAAAATTGCTGTGATATG	Zendler et al., 2017
		GCCCATAAGGTAAAATCCCTTC
	Gf15-41	CGATGCTTCTTCCCTGTCTC	Zendler et al., 2017
		TTGCCAATGATGCTGCTAAG
Ren4	Gf18-08	GACAATAGCGAGAGAGAATGGG	Zyprian et al., 2016 and this study
		AGTTGGCTAAAACCCTAGAGGC
	UDV108	TGTAGGGTTCCAAAGTTCAGG	Riaz et al., 2011
		CCTTTTTATATGTGGTGGAGCA
Ren9	InDel17	TCCTGCTGCTACTCGGTTC	Zendler et al., 2017
		GTAAGACAGAAGGCACAAAAATGC
	Gf15-66	TTTTAGGAGAAGGAAGCGACAG	Zendler et al., 2017
		TTTAGGGTGTGATTGCAGATTG
