# Supplementary material for: A cool climate perspective on grapevine breeding: climate change and sustainability are driving forces for changing varieties in a traditional market
Source: Theor Appl Genet. 2022 Apr 7;135(11):3947–60. doi: 10.1007/s00122-022-04077-0 (PMC9729149; doi:10.1007/s00122-022-04077-0)
Supplement: Supplementary file 3 — Supplementary file3 (XLSX 9 kb) [file 122_2022_4077_MOESM3_ESM.xlsx]

## Sheet: Tabelle1
Table S2: Pedigrees of cultivars can be found in the Vitis International Variety Cataloge, VIVC (Maul et al. 2021). Cultivars not present in Table 1 and their VIVC numbers are as follows:
Cabernet Colonjes	VIVC 22826
Clara	VIVC 20335
Galante	VIVC 20332
Garantos	VIVC 20336
Julius	VIVC 24894
Osella	VIVC 22257
Rosina	VIVC 20331
VRH3082-1-42	VIVC 22575
VRH3082-1-49	VIVC 22574
